# Supplementary material for: Synthesis of Oleanolic Acid-Dithiocarbamate Conjugates and Evaluation of Their Broad-Spectrum Antitumor Activities
Source: Molecules. 2023 Feb 2;28(3):1414. doi: 10.3390/molecules28031414 (PMC9920998; doi:10.3390/molecules28031414)
Supplement: Supplementary file 1 [file molecules-28-01414-s001.zip]

Archive with 1 entries (1 files):
- molecules-2173404-supplementary.pdf
